# Supplementary material for: Walk Your Talk: Real-World Adherence to Guidelines on the Use of MRI in Multiple Sclerosis
Source: Diagnostics (Basel). 2021 Jul 21;11(8):1310. doi: 10.3390/diagnostics11081310 (PMC8394408; doi:10.3390/diagnostics11081310)
Supplement: Supplementary file 1 [file diagnostics-11-01310-s001.zip]

Archive with 1 entries (1 files):
- diagnostics-1277579-supplementary.pdf
